# Supplementary material for: Implementation of artificial intelligence in the 2025 medical parasitology course at Hallym University
Source: J Educ Eval Health Prof. 2026 Feb 5;23:4. doi: 10.3352/jeehp.2026.23.4 (PMC12976625; doi:10.3352/jeehp.2026.23.4)
Supplement: Supplementary file 4 — Supplement 4. TensorFlow Lite model for deep learning training on malaria parasite detection. [file jeehp-23-04-suppl4.zip]

Archive with 2 entries (2 files):
- model_unquant.tflite
- labels.txt
